# Supplementary material for: An overlooked plant–parakeet mutualism counteracts human overharvesting on an endangered tree
Source: R Soc Open Sci. 2018 Jan 31;5(1):171456. doi: 10.1098/rsos.171456 (PMC5792925; doi:10.1098/rsos.171456)
Supplement: Proportion of partially eaten seeds between people's bags and those collected underneath trees;Intact seed density comparison;Influence of seed size and weight on the germination results;Proportion of germinated seeds in relation to days passed after sowing [file rsos171456supp1.txt]

Supplementary material from “An overlooked plant-parakeet mutualism counteracts human overharvesting on an endangered tree” 
The exponential growth of the human population often causes the overexploitation of resources and disruption of ecological interactions.
We focused on the complex interactions between an endangered conifer (Araucaria araucana) and two seed exploiters: 
the Austral parakeet (Enicognathus ferrugineus) and human seed collectors. We found that incomplete seed eating by 
parakeets retained germination potential (similar to that of intact seeds) and that humans selected against these 
eaten seeds. Thus, parakeet feeding behaviour may enhance regeneration possibilities for this conifer species subject to 
human seed collection, turning the scale of the antagonism-mutualism continuum between Araucaria and parakeets 
to the mutualistic side.
In this supplementary material we include the data used for each of the analyses described in the manuscript.


ESM 1: Data used to compare the proportion of partially eaten seeds between people’s bags and those collected underneath trees

Legend: Data used to compare the proportion of partially eaten seeds differed between seed pools collected from
people’s bags and those collected underneath trees considering a logit-link function and a Binomial error distribution, 
and including “group” (i.e., gatherer or tree) as a random term.

Bag_Tree	Prop	log_Prop	Araucaria
Bag	0.08	0.033423755	3
Bag	0	0	4
Bag	0.08	0.033423755	7
Bag	0.02	0.008600172	12
Bag	0.04	0.017033339	13
Bag	0	0	14
Bag	0.02	0.008600172	15
Bag	0	0	16
Bag	0	0	17
Bag	0	0	18
Tree	0.6	0.204119983	3
Tree	0.11	0.045322979	4
Tree	0.43	0.155336037	7
Tree	0.03	0.012837225	12
Tree	0.57	0.195899652	13
Tree	0.8	0.255272505	14
Tree	0.83	0.26245109	15
Tree	0.53	0.184691431	16
Tree	0.23	0.089905111	17
Tree	0.77	0.247973266	18

Abreviations of variable names:
Bag_Tree=whether sample was taken from "Bag"= bags where humans collected seeds,or from "Tree"=from the ground where humans were collecting seeds. 
Prop=proportion of partially predated seeds/intact seeds
log_Prop= logarithm of Prop
Araucaria= number assigned to each Araucaria tree that we sampled.


ESM 2: Intact seed density comparison
Legend:Data used to compare the proportion of partially eaten seeds differed between seed pools collected from people’s bags and those collected 
underneath trees considering a logit-link function and a Binomial error distribution,  and including “group” (i.e., gatherer or tree) as a random term. 

Site	Den_ent
R1	4.50
R1	1.00
R1	3.00
R1	3.00
R1	4.50
R1	4.50
R1	5.50
R1	2.5
R1	1.5
R1	6.5
R1	2.5
R1	4.50
R1	1.5
R1	2.5
R1	6.5
R1	1.5
R1	3.5
R1	5.50
R1	6.5
R1	1.00
R3	5.00
R3	4.00
NoR	4.00
R3	7.00
R3	1.5
R3	14.5
R3	0.5
R3	0.00
R3	10.00
R3	9.5
NoR	116.00
NoR	93.5
NoR	13.00
NoR	21.00
NoR	39.5
NoR	4.50
NoR	24.00
NoR	19.00
NoR	12.5
NoR	121.00
R2	1.00
R2	1.5
R2	0.00
R2	1.00
R2	0.00
R2	0.00
R2	0.5
R2	2.00
R2	0.00
R2	4.50
R2	1.00
R2	1.00
R2	0.00
R2	0.5
R2	0.5
R2	3.00
R2	4.00
R2	1.00
R2	0.5
R2	1.5
R2	4.50
R2	14.5
R2	3.00
R2	2.00

Abreviations: Site= Araucaria population sampled
Den_ent= density of intact seeds found
NoR= population not subject to human seeds collection
R1= first population subject to human seed collection
R2= second population subject to human seed collection
R3= third population subject to human seed collection


ESM 3: Influence of seed size on the germination results
Legend: Data used to test whether seed size may have influence the germination success controling for maternal effects.

Arau_EC	P_EC	Res_EC	Treat	Lar_EC	LcA_EC	Anch_EC	Arau_CC	P_CC	Res_CC	Treat	Lar_CC	LcA_CC	Anch_CC	Cant_Pre	Arau_Cor	Treat	Res_Cor	Cor	Lar_Cor	Anch_Cor	Cant_Cor
1	3.33	0	EC	36.24	51.96	14.74	3	2.36	0	CC	39.05	54.32	13	NA	9C	4.32	1	Cor	45.11	15.42	10
1	2.81	0	EC	36.99	50.8	14.74	3	2.57	0	CC	43.29	63.28	13.82	NA	9C	4.32	1	Cor	45.33	15.23	20
3	3.78	0	EC	42.15	61.43	14.06	3	2.55	0	CC	43.89	NA	14.28	35	9C	4.59	0	Cor	46.5	15.99	10
3	2.81	1	EC	39.22	57.41	14.2	3	2.09	0	CC	41.24	NA	12.08	30	9C	3.93	1	Cor	42.06	14.57	5
4	3.48	1	EC	39.81	53.66	12.97	7	4.21	0	CC	47.19	65.76	16	15	9C	4.42	1	Cor	50.07	15.05	5
4	3.7	0	EC	42.33	53.43	13.8	7	4.12	0	CC	49.15	69.29	15.1	30	15C	2.98	1	Cor	44.21	15.79	20
5	5.38	0	EC	46.46	62.83	16.93	7	4.31	1	CC	53.52	75.36	15.52	20	15C	3.85	1	Cor	39.77	16.48	5
5	5.01	0	EC	45.34	65.62	15.29	7	3.34	0	CC	52.77	72.16	17.5	30	15C	2.93	0	Cor	36.61	13.92	15
6	3.66	0	EC	42.36	66.84	13.55	8	3.49	0	CC	43.9	66.16	12.76	NA	15oC	3.36	1	Cor	40.1	13.37	15
6	4.01	0	EC	43.82	61.15	15.15	9	3.8	0	CC	48.09	68.84	12.43	15	15oC	2.98	1	Cor	41.01	14.85	25
7	4.72	0	EC	52.78	69.28	14.68	10	3.94	0	CC	48.42	71.11	15.34	NA	15oC	2.59	1	Cor	36.57	13.06	20
7	5.69	0	EC	49.37	71.33	14.46	10	3.64	0	CC	47.11	69.31	16.16	NA	22oC	2.8	1	Cor	36.4	13.83	10
8	4.63	1	EC	47.99	71.88	14.61	10	3.18	0	CC	45.49	75.18	15.52	5	22oC	3.25	1	Cor	40.11	14.02	10
8	3.54	0	EC	43.39	58.69	13.97	10	3.59	0	CC	46.58	70.58	14.8	15	22oC	2.85	1	Cor	44.47	14.86	30
9	4.19	0	EC	43.91	63.59	15.12	10	3.17	0	CC	50.9	NA	15.4	5	22oC	3.3	1	Cor	43.84	12.69	5
9	5.08	0	EC	48.67	70.17	17.55	10	3.9	0	CC	47.05	72.07	15.41	20	22oC	2.88	1	Cor	40.74	12.54	15
10	4.46	0	EC	46.88	71.11	17.32	13	3.45	0	CC	39.22	60.64	15.69	5	8C	4.43	1	Cor	44.09	15.94	20
10	4.33	1	EC	48.11	69.95	15.35	13	2.92	0	CC	39.37	NA	14.11	10	8C	3.48	0	Cor	45.04	15.86	10
10	3.74	0	EC	47.7	70.84	15.66	13	2.61	0	CC	30.36	NA	14.08	5	8C	4.61	1	Cor	45.63	16.95	15
10	4.18	1	EC	45.73	NA	15	13	2.93	1	CC	37.5	55.95	14.99	10	8C	4.07	1	Cor	46.44	16.21	20
10	4.41	1	EC	49.51	68.58	16.46	14	2.57	0	CC	42.93	NA	13.53	30	8C	4.08	1	Cor	45.74	14.25	5
11	3.62	0	EC	47.31	68.85	14.16	14	3.17	1	CC	34.85	NA	15.22	15	8C	3.73	1	Cor	44.49	14.78	15
12	3.93	0	EC	38.68	53.41	15.55	14	2.69	0	CC	38.03	55.38	13.74	30	24oC	3.19	0	Cor	44.55	14.66	5
12	3.51	0	EC	36.45	51.48	16.08	14	2.35	0	CC	42.88	62.24	14.77	15	24oC	3.73	1	Cor	42.45	15.65	10
13	2.56	0	EC	33.02	52.68	13.16	15	2.92	0	CC	38.47	NA	15.21	20	24oC	3.51	1	Cor	49.44	15.25	10
13	2.12	0	EC	33.69	48.91	13.19	15	3.67	0	CC	45.83	NA	16.28	5	24oC	2.6	0	Cor	42.32	13.52	10
13	2.32	0	EC	35.69	53.18	12.31	15	3.12	1	CC	43.11	65.63	13.68	25	24oC	2.1	0	Cor	40.26	14.12	15
14	3.56	0	EC	37	57.71	14.54	15	4.06	1	CC	42.71	NA	15.53	10	16oC	3.5	1	Cor	43.52	14.17	5
14	2.76	0	EC	36.18	51.51	14.16	15	2.97	0	CC	43.3	66.21	14.83	10	16oC	3.09	0	Cor	41.46	13.03	10
14	3.06	0	EC	36.59	55.84	14.76	16	3.53	0	CC	47.11	62.9	15.83	10	16oC	3.14	1	Cor	38.03	15.27	20
14	2.19	0	EC	34.83	53.9	13.4	16	3.38	1	CC	36.5	52.89	16.27	15	16oC	4.02	1	Cor	43.08	15.16	10
15	3.37	1	EC	45.54	70.07	10.66	16	3.45	0	CC	39.26	58.46	14.51	5	16oC	3.01	1	Cor	43.35	13.84	15
15	3.98	1	EC	37.38	NA	14.82	16	3.09	1	CC	40.91	55.9	15.3	5	19oC	4.31	1	Cor	52.17	15.17	30
16	3.94	1	EC	39.77	56.79	16.32	17	2.71	0	CC	37.54	61.13	15.04	10	19oC	4.12	1	Cor	48.7	14.5	5
16	4.72	0	EC	45.62	60.64	14.65	18	2.61	0	CC	44	65.82	13.95	NA	19oC	4.39	1	Cor	49.66	15.98	10
16	2.63	0	EC	47.3	NA	14.09	18	2.65	1	CC	44.26	63.82	12.99	NA	19oC	4.24	1	Cor	46.35	16.13	15
16	4.6	1	EC	46.76	60.75	15.92	18	3.05	0	CC	42.38	NA	13.66	5	11oC	3.82	1	Cor	45.25	15.77	10
17	2.43	0	EC	43.4	60.96	14.46	18	3	1	CC	36.5	62.13	14.13	10	11oC	3.33	1	Cor	43	15.58	10
17	2.58	0	EC	36.4	55.22	14.66	18	2.8	0	CC	41.55	NA	15.77	20	11oC	4.52	0	Cor	53.26	15.99	10
18	3.54	1	EC	42.74	68.51	15.1	20	3.59	0	CC	55.07	NA	14.34	20	11oC	4.2	1	Cor	48.52	17.18	5
18	3.38	0	EC	37.09	64.07	14.65	20	3.61	0	CC	52.02	NA	14.62	5	11oC	3.4	1	Cor	47.1	15.17	5
20	3.81	0	EC	46.78	NA	15.37	20	4.22	1	CC	49.8	74.78	14.61	20	14oC	3.46	1	Cor	46.71	17.15	5
11o	3.13	0	EC	43.65	62.78	15.23	20	2.83	1	CC	45.97	NA	14.01	35	14oC	3.43	1	Cor	45.68	12.48	15
11o	3.12	1	EC	41.97	60.01	16	20	2.48	1	CC	45.77	NA	14.23	15	14oC	3.54	1	Cor	47.5	14.96	15
12o	3.69	0	EC	42.73	NA	16.65	20	3.82	0	CC	52.54	74.1	13.84	25	2oC	3.71	1	Cor	45.29	14.87	10
12o	3.26	0	EC	43.63	62.18	14.29	20	3.89	1	CC	52.06	71.58	16.49	25	2oC	4.66	0	Cor	52.18	17.61	15
17o	4.37	1	EC	48.42	NA	13.71	11o	3.85	0	CC	43.72	61.11	18.32	5	2oC	3.66	1	Cor	45.57	12.87	20
17o	4.7	0	EC	51.5	69.59	12.58	11o	2.96	0	CC	45.62	60.11	14.12	20	17oC	5.34	1	Cor	46.83	17.48	10
23o	4.22	0	EC	36.76	55.72	17.16	12o	3.22	0	CC	51.56	67.64	18	35	17oC	5.5	1	Cor	47.73	19.32	5
23o	3.91	0	EC	37.05	59.85	16.53	12o	3.09	1	CC	49.04	64.55	16.65	40	17oC	3.83	1	Cor	42.52	16.66	10

Abbreviations: Arau=number assigned to each Araucaria tree from which seeds were sampled
P= seed weight
Res: 0=seed not germinated, 1=germinated seed
Treat= treatment
EC= Intact seed with coat
CC= Partially consumed seed with coat
Cor= Hand cut seed
Lar= seed lenght
LcA= seed lenght counting the "wing"
Anc= seed width
Cant_Pre= % of seed consumed by parakeet
Cant_Cor= % of seed we cut to simulate parakeet bite

ESM 4: Proportion of germinated seeds in relation to days passed after sowing
Legend: Data used to plot the germination rate of seeds in each treatment after they were sown

days_t0	Intact	Part_eaten	Hand_cut
4	0	0	15
7	0	6	41
11	1	6	42
14	1	9	42
18	1	11	43
22	1	13	43
25	4	13	43
28	6	13	43
32	8	13	43
35	8	14	43
39	9	14	43
42	10	14	43
46	13	14	43
50	13	14	43
53	14	14	43
57	14	14	43

Abbreviations:
days_t0= days elapsed from the experiment started
Intact= number of intact seeds that germinated till that day
Part_eaten= number of partially consumed seeds that germinated till that day
Hand_cut= number of hand cut seeds that germinated till that day
